# Supplementary material for: Permittivity of ex vivo healthy and diseased murine skeletal muscle from 10 kHz to 1 MHz
Source: Sci Data. 2019 Apr 18;6:37. doi: 10.1038/s41597-019-0045-2 (PMC6472406; doi:10.1038/s41597-019-0045-2)
Supplement: Supplementary file 1 — Download metadata file [file 41597_2019_45_MOESM1_ESM.zip]

Archive with 3 entries (3 files):
- a_Sanchez044B_assay.txt
- s_Sanchez044B_study.txt
- i_Investigation.txt
