# Supplementary material for: Permittivity of ex vivo healthy and diseased murine skeletal muscle from 10 kHz to 1 MHz
Source: Sci Data. 2019 Apr 18;6:37. doi: 10.1038/s41597-019-0045-2 (PMC6472406; doi:10.1038/s41597-019-0045-2)
Supplement: Supplementary file 1 — Download metadata file [file 41597_2019_45_MOESM1_ESM.zip › a_Sanchez044B_assay.txt]

Sample Name	Protocol REF	Parameter Value[instrument]	Parameter Value[manufacturer]	Assay Name	Raw Data File	Comment[Data Repository]	Comment[Data Record Accession]	Comment[Data Record URI]
disease ALS	Muscle measurement and analysis	EIM1103	Myolex Inc	disease ALS mouse measurements	Disease---ALS.csv	PhysioNet	doi:10.13026/C23H3B	https://doi.org/10.13026/C23H3B
disease DBDB	Muscle measurement and analysis	EIM1103	Myolex Inc	disease DBDB mouse measurements	Disease---DBDB.csv	PhysioNet	doi:10.13026/C23H3B	https://doi.org/10.13026/C23H3B
disease MDX	Muscle measurement and analysis	EIM1103	Myolex Inc	disease MDX mouse measurements	Disease---MDX.csv	PhysioNet	doi:10.13026/C23H3B	https://doi.org/10.13026/C23H3B
disease SMA	Muscle measurement and analysis	EIM1103	Myolex Inc	disease SMA mouse measurements	Disease---SMA.csv	PhysioNet	doi:10.13026/C23H3B	https://doi.org/10.13026/C23H3B
wild type ActRIIB	Muscle measurement and analysis	EIM1103	Myolex Inc	wild type ActRIIB mouse measurements	WT---ActRIIB.csv	PhysioNet	doi:10.13026/C23H3B	https://doi.org/10.13026/C23H3B
wild type DBDB	Muscle measurement and analysis	EIM1103	Myolex Inc	wild type DBDB mouse measurements	WT---DBDB.csv	PhysioNet	doi:10.13026/C23H3B	https://doi.org/10.13026/C23H3B
wild type MDX	Muscle measurement and analysis	EIM1103	Myolex Inc	wild type MDX mouse measurements	WT---MDX.csv	PhysioNet	doi:10.13026/C23H3B	https://doi.org/10.13026/C23H3B
wild type PBS	Muscle measurement and analysis	EIM1103	Myolex Inc	wild type PBS mouse measurements	WT---PBS.csv	PhysioNet	doi:10.13026/C23H3B	https://doi.org/10.13026/C23H3B
wild type SMA	Muscle measurement and analysis	EIM1103	Myolex Inc	wild type SMA mouse measurements	WT---SMA.csv	PhysioNet	doi:10.13026/C23H3B	https://doi.org/10.13026/C23H3B
