# Supplementary material for: Permittivity of ex vivo healthy and diseased murine skeletal muscle from 10 kHz to 1 MHz
Source: Sci Data. 2019 Apr 18;6:37. doi: 10.1038/s41597-019-0045-2 (PMC6472406; doi:10.1038/s41597-019-0045-2)
Supplement: Supplementary file 1 — Download metadata file [file 41597_2019_45_MOESM1_ESM.zip › s_Sanchez044B_study.txt]

Source Name	Characteristics[organism]	Term Source REF	Term Accession Number	Characteristics[organism part]	Term Source REF	Term Accession Number	Protocol REF	Sample Name	Factor Value[frequency]	Factor Value[age in weeks]	Factor Value[mouse model]	Factor Value[muscle condition]
Jackson Laboratories	Mus musculus	NCBITaxon	NCBITaxon:10090	skeletal muscle tissue	UBERON	UBERON:0001134	Mice	disease ALS	10 kHz to 1 MHz	6-43 weeks	ALS	disease
Jackson Laboratories	Mus musculus	NCBITaxon	NCBITaxon:10090	skeletal muscle tissue	UBERON	UBERON:0001134	Mice	disease DBDB	10 kHz to 1 MHz	6-43 weeks	DBDB	disease
Jackson Laboratories	Mus musculus	NCBITaxon	NCBITaxon:10090	skeletal muscle tissue	UBERON	UBERON:0001134	Mice	disease MDX	10 kHz to 1 MHz	6-43 weeks	MDX	disease
Jackson Laboratories	Mus musculus	NCBITaxon	NCBITaxon:10090	skeletal muscle tissue	UBERON	UBERON:0001134	Mice	disease SMA	10 kHz to 1 MHz	6-43 weeks	SMA	disease
Jackson Laboratories	Mus musculus	NCBITaxon	NCBITaxon:10090	skeletal muscle tissue	UBERON	UBERON:0001134	Mice	wild type ActRIIB	10 kHz to 1 MHz	6-43 weeks	ActRIIB	wild type
Jackson Laboratories	Mus musculus	NCBITaxon	NCBITaxon:10090	skeletal muscle tissue	UBERON	UBERON:0001134	Mice	wild type DBDB	10 kHz to 1 MHz	6-43 weeks	DBDB	wild type
Jackson Laboratories	Mus musculus	NCBITaxon	NCBITaxon:10090	skeletal muscle tissue	UBERON	UBERON:0001134	Mice	wild type MDX	10 kHz to 1 MHz	6-43 weeks	MDX	wild type
Jackson Laboratories	Mus musculus	NCBITaxon	NCBITaxon:10090	skeletal muscle tissue	UBERON	UBERON:0001134	Mice	wild type PBS	10 kHz to 1 MHz	6-43 weeks	PBS	wild type
Jackson Laboratories	Mus musculus	NCBITaxon	NCBITaxon:10090	skeletal muscle tissue	UBERON	UBERON:0001134	Mice	wild type SMA	10 kHz to 1 MHz	6-43 weeks	SMA	wild type
