# Supplementary material for: Permittivity of ex vivo healthy and diseased murine skeletal muscle from 10 kHz to 1 MHz
Source: Sci Data. 2019 Apr 18;6:37. doi: 10.1038/s41597-019-0045-2 (PMC6472406; doi:10.1038/s41597-019-0045-2)
Supplement: Supplementary file 1 — Download metadata file [file 41597_2019_45_MOESM1_ESM.zip › i_Investigation.txt]

# Investigation File generated for Scientific Data with Investigation File Authoring Tool version 0.1.0 on 28/03/2019 - This metadata file is CC0
ONTOLOGY SOURCE REFERENCE
Term Source Name	NCBITaxon	UBERON	ERO	OBI	OMIT	VO	NCIT	XCO
Term Source File	http://data.bioontology.org/ontologies/NCBITAXON	http://data.bioontology.org/ontologies/UBERON	http://data.bioontology.org/ontologies/ERO	http://data.bioontology.org/ontologies/OBI	http://data.bioontology.org/ontologies/OMIT	http://data.bioontology.org/ontologies/VO	http://data.bioontology.org/ontologies/NCIT	http://data.bioontology.org/ontologies/XCO
Term Source Version	2016AB	releases/2014-06-15	2013-08-02	2014-08-18	OBO 4.0-12122013-2338	Vision Release; 1.0.788	17.06d	4.18
Term Source Description	National Center for Biotechnology Information (NCBI) Organismal Classification	Uber Anatomy Ontology	Eagle-I Research Resource Ontology	Ontology for Biomedical Investigations	Ontology for MicroRNA Target	Vaccine Ontology	National Cancer Institute Thesaurus	Experimental Conditions Ontology
INVESTIGATION
Investigation Identifier
Investigation Title
Investigation Description
Investigation Submission Date
Investigation Public Release Date
INVESTIGATION PUBLICATIONS
Investigation PubMed ID
Investigation Publication DOI
Investigation Publication Author List
Investigation Publication Title
Investigation Publication Status
Investigation Publication Status Term Accession Number
Investigation Publication Status Term Source REF
INVESTIGATION CONTACTS
Investigation Person Last Name
Investigation Person Mid Initials
Investigation Person First Name
Investigation Person Address
Investigation Person Phone
Investigation Person Fax
Investigation Person Email
Investigation Person Affiliation
Investigation Person Roles
Investigation Person Roles Term Accession Number
Investigation Person Roles Term Source REF
STUDY
Study Identifier	10.1038/s41597-019-0045-2
Study Title	Permittivity of ex vivo healthy and diseased murine skeletal muscle from 10 kHz to 1 MHz
Study Submission Date	24/01/2019
Study Public Release Date	18/04/2019
Study Description	https://www.nature.com/articles/s41597-019-0045-2
Study File Name	s_Sanchez044B_study.txt
Comment[Subject Keywords]	""
Comment[Manuscript Licence]	CC BY-4.0
Comment[Experimental Metadata Licence]	CC0
Comment[Supplementary Information File Name]
Comment[Supplementary Information File Type]
Comment[Supplementary Information File URL]
Comment[Data Repository]	PhysioNet
Comment[Data Record Accession]	doi:10.13026/C23H3B
Comment[Data Record URI]	https://doi.org/10.13026/C23H3B
STUDY DESIGN DESCRIPTORS
Study Design Type	physiological data analysis objective	strain comparison design	ex vivo design
Study Design Type Term Accession Number	ERO:0100264	OBI:0001464	OBI:0001211
Study Design Type Term Source REF	ERO	OBI	OBI
STUDY PUBLICATIONS
Study PubMed ID
Study Publication DOI
Study Publication Author List
Study Publication Title
Study Publication Status
Study Publication Status Term Accession Number
Study Publication Status Term Source REF
STUDY FACTORS
Study Factor Name	age in weeks	frequency	mouse model	muscle condition
Study Factor Type	temporal_instant	frequency	Mouse Model	experimental condition
Study Factor Type Term Accession Number	span:TemporalInstant	PATO:0000044	NCIT:C94604	XCO:0000000
Study Factor Type Term Source REF	OMIT	VO	NCIT	XCO
STUDY ASSAYS
Study Assay Measurement Type	permittivity property
Study Assay Measurement Type Term Accession Number	""
Study Assay Measurement Type Term Source REF	""
Study Assay Technology Type	impedance analyzer
Study Assay Technology Type Term Accession Number	ERO:0001785
Study Assay Technology Type Term Source REF	ERO
Study Assay Technology Platform	instrument;manufacturer
Study Assay File Name	a_Sanchez044B_assay.txt
STUDY PROTOCOLS
Study Protocol Name	Mice	Muscle measurement and analysis
Study Protocol Type	selection	data collection method
Study Protocol Type Term Accession Number	OBI:0001928	ERO:0001932
Study Protocol Type Term Source REF	OBI	ERO
Study Protocol Description		
Study Protocol URI	""	""
Study Protocol Version		
Study Protocol Parameters Name	""	instrument;manufacturer
Study Protocol Parameters Name Term Accession Number	""	""
Study Protocol Parameters Name Term Source REF	""	""
Study Protocol Components Name	""	""
Study Protocol Components Type	""	""
Study Protocol Components Type Term Accession Number	""	""
Study Protocol Components Type Term Source REF	""	""
STUDY CONTACTS
Study Person Last Name	Nagy	DiDonato	Rutkove	Sanchez
Study Person First Name	J. A.	C. J.	S. B.	B.
Study Person Mid Initials
Study Person Email	""	""	""	bsanchez@bidmc.harvard.edu
Study Person Phone
Study Person Fax
Study Person Address
Study Person Affiliation	Department of Neurology, Beth Israel Deaconess Medical Center, Harvard Medical School, Boston, MA, 02115, USA	Human Molecular Genetics Program, Stanley Manne Research Institute, Ann & Robert H. Lurie Children’s Hospital, Chicago, IL, 60611, USA	Department of Neurology, Beth Israel Deaconess Medical Center, Harvard Medical School, Boston, MA, 02115, USA	Department of Neurology, Beth Israel Deaconess Medical Center, Harvard Medical School, Boston, MA, 02115, USA
Study Person Roles
Study Person Roles Term Accession Number
Study Person Roles Term Source REF
Comment[Study Person ORCID]	""	""	""	0000-0002-1594-9847
Comment[Funder]
Comment[FundRef ID]
Comment[Funder Term Source REF]
Comment[Grant Identifier]
